# Supplementary material for: The Enhanced Cytotoxic Effects in B-Cell Leukemia and Lymphoma Following Activation of Prostaglandin EP4 Receptor and Targeting of CD20 Antigen by Monoclonal Antibodies
Source: Int J Mol Sci. 2022 Jan 29;23(3):1599. doi: 10.3390/ijms23031599 (PMC8835876; doi:10.3390/ijms23031599)
Supplement: Supplementary file 1 [file ijms-23-01599-s001.zip]

Archive with 1 entries (1 files):
- ijms-1551185 suppl.pdf
